# Supplementary material for: Exploring the role of human resource development functions on crisis management: The case of Dubai-UAE during Covid-19 crisis
Source: PLoS One. 2022 Mar 8;17(3):e0263034. doi: 10.1371/journal.pone.0263034 (PMC8903275; doi:10.1371/journal.pone.0263034)
Supplement: S1 Data — (XLSX) [file pone.0263034.s001.xlsx]

## Sheet: HRD and Crisis Management-last 
sex	edu	age	ser	LSCP	emply	title	EWS1	EWS2	EWS3	PPS1	PPS2	DCS1	DCS2	ARP1	ARP2	LS1	LS2	T1	T2	T3	T4	L1	L2	L3	L4	L5	OS1	OS2	OS3	OS4	OST1	OST2	OST3	OST4	JVU1	JVU2	JVU3	JVU4	OC1	OC2	OC3	OC4
2	2	1	2	2	1	7	3	2	4	2	3	4	2	4	3	4	3	2	3	2	2	4	2	3	4	4	2	4	4	3	2	2	2	3	3	3	2	2	4	3	2	3
2	2	1	2	1	1	7	4	1	5	5	5	5	5	5	5	5	5	2	2	5	5	5	5	5	5	5	5	5	5	5	5	5	5	5	4	4	4	4	4	4	4	4
2	2	2	3	3	1	1	3	2	2	3	3	2	3	3	3	3	3	2	2	2	2	3	3	3	3	3	3	3	3	3	3	3	3	3	3	3	3	3	3	3	3	3
2	2	2	3	3	1	1	4	3	3	4	4	3	4	4	4	4	4	3	4	4	4	4	4	4	4	4	3	5	5	5	3	3	4	4	3	5	5	4	4	4	4	4
1	1	3	4	4	1	4	2	2	2	2	2	2	2	2	2	2	2	2	3	3	2	2	2	2	4	2	2	2	2	2	3	2	2	2	2	2	2	2	2	2	2	2
1	2	1	2	2	1	4	2	2	4	4	4	4	2	4	4	4	4	4	4	4	4	2	2	2	4	2	2	2	2	2	2	2	2	2	2	2	2	2	2	2	2	2
1	2	4	4	4	1	3	2	2	2	2	3	3	3	3	3	3	3	2	3	3	3	3	3	3	3	3	3	3	3	3	3	3	3	3	3	4	4	4	3	4	4	4
1	1	3	4	4	1	1	3	2	2	4	2	3	2	2	3	2	2	2	2	2	2	3	2	2	3	2	2	3	2	2	3	2	2	2	4	2	4	2	4	2	3	3
1	4	3	4	4	1	5	5	2	2	2	2	4	4	2	2	2	2	2	2	2	2	2	2	2	4	2	4	4	4	4	4	4	4	2	2	2	2	2	2	2	2	2
2	3	2	2	2	1	2	5	4	2	2	4	4	4	4	4	4	4	4	4	4	4	4	4	3	4	4	4	4	4	4	4	4	4	4	5	3	4	3	3	2	4	4
2	2	3	4	4	2	3	5	5	5	5	5	5	5	5	5	4	4	4	4	3	3	3	3	3	3	3	3	3	3	4	4	4	4	4	4	4	4	4	5	5	5	5
2	2	3	4	4	2	3	2	2	3	2	2	2	3	2	3	2	2	2	2	2	2	2	2	2	4	2	2	3	2	2	2	2	3	2	2	2	2	3	2	2	2	2
1	2	3	4	3	1	1	2	2	2	2	2	2	2	2	2	2	2	2	2	2	2	2	2	2	4	2	2	2	4	2	2	2	2	2	2	2	2	2	2	2	2	2
1	3	3	3	3	1	2	4	2	4	4	4	2	4	4	2	2	4	4	4	4	2	4	2	4	4	4	2	2	4	4	3	2	4	4	4	4	4	3	3	2	2	2
2	2	3	3	4	1	1	2	3	3	3	3	3	3	3	3	3	3	3	3	3	3	2	3	3	4	4	4	4	2	4	4	4	4	4	4	2	4	4	2	2	4	2
1	3	3	4	2	1	1	2	2	2	2	2	2	3	2	2	3	2	2	3	3	2	3	3	4	5	3	2	4	3	2	4	2	3	2	4	5	4	2	2	2	3	2
1	3	2	2	2	1	4	4	4	4	4	4	5	4	5	5	4	4	4	4	4	4	4	4	4	5	4	4	4	4	5	5	5	5	5	4	4	4	5	5	5	5	5
2	2	3	4	4	1	4	3	3	3	3	3	3	3	3	3	3	3	3	3	3	3	3	3	3	3	3	3	3	3	4	4	4	3	3	3	3	3	3	3	4	4	4
1	3	3	4	4	1	2	2	2	3	4	2	2	4	2	2	4	4	4	4	4	2	1	3	2	4	2	2	2	2	2	2	2	2	2	2	2	2	2	2	2	2	2
2	2	3	4	4	1	9	3	3	4	2	3	3	2	4	4	2	3	3	3	3	2	2	2	3	3	3	3	3	3	3	3	3	3	3	3	3	3	3	3	4	4	4
1	2	4	4	4	1	1	2	2	2	2	2	2	2	2	2	2	2	2	2	2	2	2	2	2	4	2	2	2	2	2	2	2	2	2	2	2	2	2	2	2	2	2
2	2	2	2	2	1	4	2	2	2	2	2	2	2	2	2	2	2	2	2	2	2	2	2	2	4	2	2	2	2	2	2	2	2	2	2	2	2	2	2	2	2	2
1	3	2	3	3	1	2	5	1	1	1	1	1	1	1	1	1	1	1	1	1	1	1	3	1	1	1	1	5	1	1	5	1	1	1	1	1	1	1	5	1	1	5
2	1	4	2	2	1	9	2	2	2	2	2	2	2	2	2	2	2	2	2	2	2	2	2	2	4	2	2	2	2	2	2	2	2	2	5	2	2	2	2	2	2	2
2	2	1	2	2	1	4	2	2	2	2	2	2	2	2	2	2	2	4	4	4	2	2	2	4	4	3	2	3	4	3	3	3	3	3	3	4	4	3	4	3	3	3
2	2	3	2	2	1	3	2	2	2	2	2	2	2	2	2	2	2	2	2	2	2	2	2	2	4	2	2	2	2	2	2	2	2	2	4	2	2	2	2	2	2	2
2	2	2	4	4	1	9	5	1	2	2	2	2	2	2	2	1	2	1	2	2	2	2	2	2	4	2	2	2	2	2	2	2	2	2	4	1	2	2	4	2	2	2
2	2	3	3	3	1	2	5	5	5	5	5	5	5	5	5	4	4	4	4	4	5	5	5	5	5	4	4	4	4	4	4	4	4	4	4	4	4	4	3	4	4	4
1	2	3	4	2	1	9	2	2	1	3	2	4	4	4	4	4	4	4	4	4	4	4	3	3	3	3	3	3	3	3	3	3	3	3	3	3	3	3	3	3	4	4
1	1	3	2	4	1	5	5	1	1	1	1	1	1	1	1	1	1	1	1	1	1	1	3	1	1	1	1	5	1	1	5	1	1	1	1	2	1	1	2	1	1	2
1	2	3	4	4	1	8	2	2	1	1	1	1	2	1	2	1	1	1	2	1	1	1	3	1	1	1	1	5	3	3	5	1	1	1	1	1	1	1	4	1	1	5
1	2	4	3	2	1	1	5	2	2	2	2	2	3	2	2	3	2	2	2	2	2	2	2	2	4	2	2	2	4	4	3	2	2	2	2	2	2	2	2	2	2	2
1	1	1	2	2	1	8	2	2	1	2	2	1	1	2	2	1	1	1	1	1	1	1	3	1	1	1	1	2	2	1	2	2	2	2	1	1	1	1	4	1	2	5
1	1	2	2	2	2	5	5	5	5	5	4	4	4	4	4	5	5	5	5	5	5	5	5	5	4	4	4	4	4	3	3	3	3	3	4	4	4	4	4	4	4	4
1	1	3	2	4	1	4	5	2	2	1	2	1	1	1	1	1	1	1	1	1	1	1	3	1	1	1	1	5	1	1	5	1	1	1	1	1	1	1	2	1	1	2
1	2	1	2	2	1	3	5	5	5	5	4	3	3	3	3	3	3	4	4	3	3	3	3	3	3	3	3	3	3	5	5	5	5	5	5	4	4	4	4	4	4	4
1	2	3	4	2	1	1	4	4	4	4	4	4	4	3	3	3	3	3	3	3	4	3	4	3	4	5	3	4	3	4	3	4	3	4	5	5	5	3	3	3	4	4
1	2	1	2	2	1	3	2	2	2	2	2	2	2	2	2	2	2	2	2	2	2	2	2	2	4	2	2	2	2	2	2	2	2	2	2	2	2	2	2	2	2	2
1	4	3	4	2	1	2	5	5	5	4	4	3	4	4	4	4	4	4	4	5	5	5	5	5	4	4	4	3	3	3	4	4	4	4	5	5	5	5	4	3	3	3
2	2	2	3	2	1	3	5	1	2	2	2	2	2	2	2	2	2	2	2	2	2	2	2	2	4	2	2	3	3	1	2	2	2	2	2	2	1	1	4	1	1	5
1	2	2	3	1	1	1	5	2	1	1	1	1	2	3	3	3	3	3	3	3	3	3	3	3	3	3	3	3	3	3	3	3	3	3	4	4	4	4	4	4	4	4
1	2	1	1	1	1	7	4	1	1	1	1	1	3	1	1	1	1	2	1	1	1	1	3	1	3	1	1	5	1	1	2	1	1	1	1	1	1	1	4	1	1	5
1	1	2	4	2	1	4	2	2	1	2	3	2	1	3	1	1	1	1	2	2	2	1	2	1	3	2	2	4	1	2	2	1	2	2	3	2	1	2	2	1	1	2
1	1	1	4	4	1	9	2	2	2	1	1	3	2	2	2	2	2	2	2	2	2	2	2	2	4	2	2	2	2	2	2	2	2	2	2	2	2	2	5	2	2	2
1	3	3	4	4	1	7	2	2	2	3	3	2	3	4	2	1	3	3	1	2	3	1	3	3	4	3	1	5	1	2	3	1	1	3	1	1	4	2	4	3	2	5
2	2	1	1	3	2	6	4	3	4	5	5	5	5	5	5	5	5	5	4	4	4	4	4	4	4	4	4	4	4	4	4	4	4	4	4	4	4	4	4	4	4	4
1	2	1	2	2	1	7	4	3	4	5	4	4	4	4	4	4	4	4	4	4	4	4	4	4	4	4	4	4	4	4	4	4	3	5	5	3	3	3	3	3	3	3
1	1	3	4	4	1	1	5	2	2	3	3	2	2	2	2	3	3	2	3	4	2	2	3	3	4	2	2	2	2	2	2	3	2	3	3	3	3	3	2	2	2	2
1	2	1	2	2	1	2	5	2	2	2	2	2	2	2	2	1	2	4	2	2	2	2	2	2	4	2	2	2	2	2	2	2	3	2	2	2	2	2	2	2	2	2
1	2	3	4	4	1	9	5	2	2	2	2	3	3	4	4	4	4	4	5	5	4	4	4	4	4	4	4	4	4	4	4	4	4	4	4	5	5	4	4	4	4	4
1	2	2	4	2	1	1	5	2	2	2	2	4	4	4	4	4	4	4	5	5	5	5	4	4	5	5	5	5	5	5	5	5	4	4	5	5	5	5	5	4	5	5
1	2	2	4	4	2	3	3	4	3	4	3	4	5	3	3	4	4	4	5	5	5	5	5	4	5	5	5	5	5	5	5	5	5	5	5	5	5	5	5	5	5	4
1	4	2	4	3	1	1	2	2	2	2	2	2	2	2	2	2	2	2	2	2	2	2	2	2	4	2	2	2	2	2	2	2	2	2	2	2	2	2	5	2	2	2
1	4	3	4	3	1	7	3	2	2	3	4	3	4	4	3	3	4	3	5	5	5	4	5	5	5	5	5	4	3	4	4	4	5	5	5	5	5	5	5	5	5	5
1	1	2	4	4	1	3	4	4	4	4	4	4	4	4	3	3	4	3	5	5	4	4	4	4	4	4	4	4	4	4	4	4	4	4	3	4	4	4	4	3	4	4
1	2	1	2	1	1	3	3	2	2	3	4	5	4	4	3	3	4	4	5	5	5	5	5	5	5	5	5	5	5	5	5	5	5	5	5	5	5	5	5	5	5	5
1	1	3	2	3	1	5	4	4	4	4	4	4	4	4	3	3	4	5	5	5	5	5	5	5	5	5	5	5	5	5	5	5	4	5	4	4	3	3	5	5	5	5
1	2	3	4	4	1	5	2	2	2	3	2	4	2	3	3	1	2	2	2	2	2	2	3	2	4	3	2	3	2	3	2	2	3	3	2	3	2	2	3	2	3	2
1	1	4	4	2	1	3	2	2	2	2	2	2	2	2	2	2	2	2	2	2	2	2	2	2	4	2	2	2	2	2	2	2	2	2	2	2	2	2	2	2	2	2
1	2	2	4	4	1	1	1	1	1	1	2	1	2	2	1	1	2	2	2	1	3	1	3	2	1	2	2	2	1	2	2	2	2	2	1	3	2	1	2	1	3	5
1	3	3	4	2	1	2	2	2	2	2	2	2	2	2	2	2	2	2	2	2	2	2	2	2	4	2	2	2	2	2	2	2	2	2	2	2	2	2	2	2	2	2
1	1	3	3	3	1	9	2	2	2	2	2	2	2	2	2	2	2	2	2	2	2	2	2	2	4	2	2	2	2	2	2	2	2	2	2	2	2	2	2	2	2	2
1	1	3	2	2	2	3	2	2	2	2	2	2	2	2	2	2	2	2	2	2	2	2	2	2	4	2	2	2	2	2	2	2	2	2	2	2	2	2	2	2	2	2
1	3	2	4	4	1	1	2	3	4	2	2	2	3	1	4	2	2	2	2	3	4	2	2	2	4	3	2	2	2	2	2	2	3	3	2	2	2	2	2	2	2	3
1	2	2	3	3	1	1	3	2	4	2	3	3	4	2	2	3	2	4	3	2	2	4	4	4	4	3	2	2	3	2	3	2	3	2	2	4	4	4	2	3	3	3
1	1	2	4	3	1	5	2	2	2	1	2	4	3	2	2	2	2	2	1	1	2	2	2	1	3	2	2	2	2	2	2	2	2	2	3	1	1	1	5	4	2	3
1	3	3	4	3	1	1	5	1	1	1	1	1	1	1	1	1	1	1	1	1	1	1	3	1	1	1	1	5	1	1	5	1	1	1	1	1	1	1	5	1	1	5
1	2	3	4	4	1	2	2	2	2	2	2	2	3	3	2	3	3	3	2	2	3	3	2	2	3	2	3	2	3	2	2	3	3	2	2	2	2	3	2	3	2	2
1	2	3	4	4	1	3	2	2	2	1	2	2	1	2	1	3	3	2	2	2	2	3	3	2	4	3	2	2	2	3	2	2	2	2	2	2	2	1	3	2	2	5
1	2	3	4	3	1	1	2	2	4	2	2	2	3	2	2	2	2	2	3	3	3	2	2	3	4	2	2	3	2	4	4	2	2	3	3	3	2	1	2	2	2	3
1	1	3	4	3	1	5	3	3	2	2	2	2	2	2	3	2	2	2	2	2	2	2	2	2	4	2	2	2	2	2	2	2	2	2	2	2	2	2	2	2	2	2
1	3	2	3	2	1	2	1	2	3	2	2	2	3	3	3	3	2	2	4	2	3	1	2	2	3	3	3	2	2	2	2	2	2	4	2	3	3	3	2	2	2	2
1	3	2	4	2	1	8	2	2	3	2	2	2	3	2	2	2	2	3	2	2	3	2	2	2	4	2	1	2	2	2	2	2	2	2	2	2	2	1	2	2	3	3
1	3	3	4	3	1	2	2	2	3	3	2	3	3	2	2	4	3	3	4	4	3	2	2	2	3	2	2	2	2	2	2	2	3	2	3	3	3	3	2	2	2	2
1	3	2	3	3	2	5	2	2	2	2	2	1	2	2	2	2	2	2	2	2	2	2	2	2	4	2	2	2	1	2	5	2	2	2	2	1	2	2	2	2	3	2
1	2	4	4	4	1	3	2	2	2	1	1	3	1	2	1	2	2	1	1	1	2	1	2	2	4	1	2	5	2	1	2	1	5	2	3	2	2	2	2	1	2	2
1	1	2	4	3	1	5	2	2	2	1	2	4	3	2	3	2	2	2	3	2	2	2	2	1	4	2	1	2	2	2	3	2	2	2	4	1	2	2	2	2	2	3
1	2	1	1	1	1	7	1	1	3	2	3	2	3	2	3	2	1	2	3	3	4	3	2	3	4	2	2	2	2	2	2	2	2	2	3	3	3	1	5	1	2	2
1	2	3	4	1	1	7	2	2	4	4	4	4	5	4	5	4	2	5	4	5	5	5	5	5	3	4	2	5	4	3	2	3	4	2	4	4	3	4	2	2	3	4
1	2	1	1	1	1	7	2	1	2	2	2	1	1	2	3	2	2	3	2	2	2	2	2	2	4	2	1	3	2	2	2	1	2	2	1	1	1	2	2	1	2	3
1	2	1	2	2	1	7	2	2	3	2	2	3	4	2	2	1	2	4	3	3	2	1	2	2	1	2	2	2	1	3	5	2	2	1	2	1	3	1	2	3	2	5
1	2	1	2	2	1	8	1	1	1	1	1	1	1	1	1	1	1	2	3	2	2	2	3	2	1	3	1	3	1	2	2	3	1	2	4	2	1	2	5	1	3	5
1	2	1	1	1	2	9	5	2	3	3	4	3	2	3	4	2	4	2	3	2	3	2	3	2	3	3	2	4	2	3	2	3	4	3	4	3	3	2	3	2	3	3
1	2	1	2	2	2	9	1	2	1	2	2	2	2	2	2	2	2	1	1	2	3	3	3	2	4	2	1	2	2	3	3	1	2	1	5	2	1	2	2	1	3	3
1	3	1	2	2	1	1	2	3	2	2	1	2	2	1	2	4	2	2	2	2	3	4	2	1	1	2	2	2	3	1	2	2	2	3	5	1	1	2	2	3	3	2
1	2	1	2	2	1	3	1	1	1	1	1	3	3	3	3	3	3	3	3	3	3	3	3	3	3	3	3	2	2	2	5	1	1	1	2	2	2	2	3	1	1	5
1	2	1	2	1	1	3	1	2	2	2	2	2	2	2	2	2	2	1	2	2	2	2	2	2	4	2	1	2	2	2	2	2	3	2	2	2	1	2	2	1	3	3
1	3	1	3	2	2	7	1	1	1	1	1	1	1	1	1	1	1	1	2	1	1	1	3	1	3	1	1	2	1	1	5	1	2	3	5	2	1	1	1	1	1	5
1	3	1	2	2	1	8	2	1	1	1	2	1	1	1	1	2	1	3	3	1	3	1	2	2	4	2	1	5	1	1	5	1	1	3	5	1	1	1	3	3	1	2
1	2	4	3	3	1	6	2	3	4	3	3	3	3	2	2	3	2	1	3	5	5	2	3	3	4	4	1	5	1	1	5	1	1	3	4	1	1	1	4	1	1	5
1	2	1	1	2	1	7	3	1	5	1	5	4	3	3	1	5	1	2	1	3	4	5	3	2	4	2	3	5	2	2	2	2	2	2	3	2	2	2	4	1	1	5
1	2	1	2	2	1	1	2	2	3	3	3	3	3	1	5	2	3	2	3	2	3	1	3	4	4	1	5	2	2	2	2	3	3	3	3	2	3	3	4	2	3	2
1	2	1	1	1	1	2	1	2	3	2	3	2	1	2	3	1	2	2	4	2	2	2	3	1	4	2	4	3	4	3	3	3	3	2	3	4	2	1	4	2	2	5
1	2	1	2	2	1	9	2	2	3	1	1	1	1	3	1	1	2	2	1	1	2	1	2	1	1	2	1	2	1	1	2	1	1	2	1	1	2	2	3	1	1	2
1	1	3	4	4	1	5	3	3	4	4	4	4	4	4	5	5	5	5	5	4	4	4	4	4	5	5	5	5	5	3	3	4	4	4	4	5	5	5	5	5	5	5
1	1	1	1	1	1	4	2	2	2	2	2	2	2	2	3	5	5	5	4	4	3	3	3	2	4	4	4	5	5	5	5	5	5	4	4	4	4	4	4	3	3	3
1	3	1	1	1	2	7	2	2	2	3	2	2	4	2	1	1	2	2	1	1	2	2	2	1	3	2	2	2	2	2	2	4	2	3	2	2	2	2	2	1	2	2
1	2	3	4	4	1	3	1	2	2	1	2	1	1	2	2	1	2	2	1	2	1	2	2	2	4	1	1	2	2	2	2	2	1	1	1	1	1	2	1	2	1	2
1	2	3	4	4	1	3	1	2	2	1	2	2	3	3	3	4	4	4	5	5	5	5	4	4	4	4	3	3	3	3	4	4	4	5	5	5	4	4	4	4	5	5
1	1	3	4	3	1	1	1	2	2	2	1	2	1	2	2	2	2	2	2	2	3	1	3	2	3	1	1	2	2	2	2	1	2	2	2	1	2	3	2	2	2	2
2	2	3	4	3	1	1	2	2	2	2	1	2	1	2	2	2	2	2	2	2	3	1	3	2	3	1	1	2	2	2	2	1	2	2	2	1	2	3	5	2	2	2
1	3	2	3	2	1	7	2	3	4	1	1	2	1	1	2	2	2	3	2	2	4	2	3	1	4	2	3	2	2	3	2	2	1	2	3	2	1	1	5	2	3	2
1	3	2	2	1	1	6	3	3	3	3	2	2	3	2	2	3	2	4	4	4	4	3	3	4	4	4	3	2	3	3	3	4	3	2	3	2	4	1	2	3	3	3
1	2	3	3	4	1	1	2	3	3	3	3	2	2	2	2	2	2	4	4	3	4	1	3	1	1	1	2	2	2	2	2	2	2	2	2	2	2	2	4	1	1	5
1	2	1	2	2	1	7	1	1	1	1	1	1	1	1	1	1	1	1	1	1	1	1	3	1	1	1	2	3	2	2	2	2	2	2	3	3	3	4	4	4	4	4
1	2	2	4	3	1	7	1	1	2	2	2	2	2	1	1	1	2	4	4	4	4	4	4	4	4	4	4	4	4	4	4	4	4	4	4	4	4	4	4	4	4	4
1	2	1	3	3	1	1	1	2	1	2	2	2	1	2	2	2	1	2	1	2	2	1	2	1	4	2	3	2	1	3	2	1	1	2	2	2	1	1	2	2	2	2
2	2	3	4	3	1	1	2	2	1	1	1	2	2	2	1	2	1	1	1	1	1	1	3	1	1	1	1	5	1	1	5	1	1	1	2	2	2	2	1	2	2	5
1	3	3	4	2	1	1	3	3	2	3	3	3	3	2	2	2	2	3	3	3	3	3	3	3	3	3	2	2	3	3	3	3	3	3	2	2	3	3	3	3	3	3
1	2	1	1	2	2	7	2	2	1	2	2	2	2	2	2	1	1	1	1	1	1	1	3	1	1	2	2	2	2	2	2	2	2	2	2	2	2	2	1	2	2	5
2	3	1	2	1	1	3	1	1	1	2	2	2	2	2	2	1	1	2	2	2	2	1	3	1	1	1	2	2	2	2	3	2	2	2	1	1	3	2	3	3	3	3
1	3	2	4	4	1	8	3	3	3	3	3	3	3	3	4	4	4	4	5	5	4	5	5	5	4	4	4	4	4	4	4	4	4	4	4	4	4	4	4	4	4	4
1	3	2	1	1	1	7	1	2	2	4	3	2	2	1	1	4	3	2	3	2	3	1	2	2	3	2	1	2	2	2	5	3	3	3	1	4	3	4	4	3	2	5
2	1	1	4	3	2	9	2	3	3	3	3	2	3	2	2	3	3	2	2	2	2	2	2	2	4	3	2	2	3	3	2	2	2	2	2	2	3	3	2	2	2	3
1	2	1	2	2	1	3	2	2	1	1	2	1	2	2	3	1	2	3	3	3	3	3	2	1	3	3	2	2	1	4	5	2	1	2	1	2	1	2	1	2	1	2
1	2	1	2	2	1	5	3	2	3	1	4	1	3	1	4	1	2	1	2	2	4	2	3	2	4	3	2	5	3	4	2	1	3	1	1	2	3	1	2	1	3	5
2	4	3	4	1	1	1	4	1	1	1	2	1	1	1	1	1	1	2	2	2	2	2	3	2	4	2	2	5	1	1	5	1	2	2	2	2	2	2	1	1	2	5
1	2	3	4	4	1	3	4	1	1	1	5	5	4	4	4	4	4	4	4	4	4	4	4	4	4	4	4	4	4	4	4	4	4	3	3	3	2	2	2	3	3	3
1	1	1	2	2	1	9	1	1	1	1	2	2	2	1	2	1	2	1	1	1	1	1	3	1	1	1	1	5	1	1	5	1	1	1	1	1	1	1	1	1	1	5
1	2	2	2	2	2	5	1	1	1	1	2	2	2	3	3	3	4	4	4	3	3	3	3	3	3	3	3	3	3	3	3	3	4	4	4	4	4	4	4	4	4	4
1	3	1	1	1	2	7	3	3	3	1	3	3	3	4	4	4	5	5	5	4	4	4	3	3	3	4	4	4	4	4	4	4	4	4	4	4	4	4	4	4	4	4
1	3	1	3	2	1	7	2	2	2	2	2	3	1	2	1	1	2	1	1	3	3	1	2	1	4	2	2	5	3	1	2	1	1	1	4	1	1	1	2	1	1	2
1	2	1	1	1	1	1	2	2	2	3	2	1	1	3	2	1	1	3	4	3	3	1	3	3	3	1	1	5	2	2	3	3	2	2	2	3	3	2	2	2	2	2
1	2	3	4	1	2	3	5	4	3	1	2	4	5	1	2	1	2	1	5	2	3	2	4	5	4	3	1	2	3	4	5	4	3	2	1	2	3	4	1	2	3	3
1	1	3	4	4	2	5	2	2	2	4	2	2	2	2	2	2	4	2	2	2	2	2	2	2	4	2	2	2	2	2	2	2	2	3	1	1	2	2	2	1	2	2
1	2	1	2	2	1	7	2	2	2	1	1	1	3	2	1	1	2	1	1	2	4	2	2	2	4	2	1	5	2	1	5	2	1	2	1	2	1	1	2	2	3	2
1	2	1	1	1	1	7	2	2	2	2	2	2	3	3	3	4	4	4	3	3	3	4	4	4	5	5	5	5	5	5	5	5	4	4	4	4	4	5	5	5	5	5
1	1	2	3	2	1	5	3	3	3	3	3	3	3	1	2	3	4	5	1	2	3	4	5	1	4	3	4	5	1	2	3	4	5	1	2	3	4	5	1	2	3	4
1	2	1	4	3	1	6	1	1	1	1	1	1	1	1	1	1	1	2	2	2	2	5	5	5	5	3	2	4	3	5	5	2	4	3	3	5	2	2	4	3	2	5
1	2	3	4	3	1	7	1	1	1	1	1	1	1	1	1	1	2	2	2	2	3	3	3	2	4	2	1	5	1	1	4	4	4	4	5	4	1	1	1	1	1	5
1	2	2	1	1	2	5	3	2	2	2	3	2	2	2	2	1	1	1	2	1	1	1	2	1	4	2	1	3	3	3	2	2	2	1	3	1	1	1	2	1	2	5
1	1	1	2	1	2	5	2	2	2	2	4	4	4	4	4	4	4	4	4	4	5	5	5	5	5	4	4	4	4	4	4	4	5	5	5	4	4	4	5	4	3	4
2	2	1	1	1	2	1	2	2	2	2	2	2	2	2	2	2	2	2	2	2	2	2	2	2	4	2	2	2	2	2	2	2	2	2	2	2	2	2	2	2	2	2
1	2	1	1	1	2	1	2	2	1	1	1	2	3	1	1	1	1	1	1	1	1	1	3	1	1	1	1	5	4	4	5	4	4	1	5	4	4	5	1	1	1	5
1	1	1	1	1	1	5	1	1	1	1	1	2	3	1	1	1	1	2	1	1	1	1	3	1	1	1	1	2	1	1	2	2	1	2	5	2	3	3	2	2	2	3
2	2	1	1	1	2	9	3	2	2	2	2	2	2	2	2	2	2	2	2	2	2	2	2	2	4	2	2	2	2	2	2	2	2	2	2	2	2	2	2	2	2	2
1	2	1	1	1	2	5	1	3	1	2	3	1	2	2	3	1	2	1	2	1	3	1	2	1	1	1	1	2	2	1	5	2	1	2	1	3	2	1	1	2	2	5
1	1	3	4	3	2	5	1	1	1	1	5	1	1	2	1	1	1	1	1	1	1	1	3	1	1	1	1	5	1	1	5	1	1	1	1	1	2	1	1	1	1	5
1	2	3	4	4	1	3	1	2	2	3	1	1	2	2	2	2	2	2	2	2	2	2	2	2	4	2	2	2	2	2	5	1	1	1	2	2	2	2	2	2	2	2
2	2	1	1	2	1	8	1	1	1	2	2	2	1	1	2	3	3	1	2	1	1	1	3	1	1	1	1	2	1	2	5	2	2	2	1	4	1	1	1	1	1	5
2	1	1	2	2	1	7	2	1	1	1	1	1	1	1	1	1	1	2	2	2	2	2	2	2	3	2	3	2	2	2	3	3	3	3	3	3	3	3	3	3	3	2
1	3	3	4	4	1	1	2	2	3	2	1	2	2	2	2	2	2	3	3	3	3	3	3	2	4	3	2	2	2	1	2	1	1	2	2	2	2	1	2	2	2	2
2	1	2	4	4	2	3	2	1	2	1	2	2	2	4	4	2	2	1	1	2	2	4	4	3	3	3	2	2	1	4	5	1	3	3	3	3	1	1	2	2	3	3
2	2	3	4	4	1	4	2	2	2	1	1	3	3	5	2	1	2	4	5	3	5	5	3	4	3	5	4	5	4	2	4	2	2	2	3	5	2	5	1	5	5	4
1	1	2	4	2	1	5	3	3	3	4	2	4	4	4	3	1	1	5	5	4	1	4	4	2	4	5	4	2	3	5	5	5	2	1	4	2	5	4	3	3	5	2
1	2	3	2	3	2	7	3	3	3	4	3	3	4	1	5	2	3	1	5	1	3	1	3	3	1	3	4	5	1	2	3	2	4	2	4	3	2	1	5	3	4	4
1	1	3	4	4	1	5	2	2	2	2	2	2	2	2	2	2	2	1	2	1	1	2	2	1	4	2	2	2	2	1	2	2	1	2	2	2	2	2	2	2	2	2
1	2	2	4	2	1	8	4	4	4	4	4	4	4	4	4	4	4	5	5	5	5	5	3	3	3	3	3	3	4	3	4	3	4	4	4	4	4	4	4	4	3	4
1	1	3	4	4	1	5	2	2	2	2	2	2	2	2	2	2	2	2	3	2	2	2	2	2	4	2	2	2	2	2	2	2	2	2	2	2	2	2	2	2	2	2
2	3	2	4	3	1	1	2	2	3	2	2	1	2	3	1	3	3	3	4	1	3	2	2	2	4	2	2	2	2	2	3	3	4	4	3	2	2	2	2	2	2	2
1	3	3	4	2	1	9	3	1	2	2	1	2	2	2	2	1	2	1	2	2	2	1	3	2	1	1	2	2	2	1	2	2	2	2	2	2	1	2	2	2	2	2
1	2	4	4	4	1	1	2	2	2	1	2	2	1	2	2	1	2	1	1	2	2	4	4	3	3	4	4	4	4	3	3	3	3	3	3	3	4	4	2	2	2	2
1	2	2	4	3	1	9	5	5	5	5	5	5	5	5	5	5	5	5	5	5	5	5	5	5	5	5	5	5	5	5	5	5	5	5	5	5	5	5	5	5	5	5
2	2	2	2	2	1	2	2	2	2	2	2	2	2	2	2	2	2	2	2	2	2	2	2	2	4	2	2	2	2	2	2	2	2	2	2	2	2	2	2	2	2	2
1	2	2	4	4	2	1	3	3	2	4	2	5	2	2	2	2	2	4	3	3	1	1	3	3	5	4	3	5	3	1	2	4	5	4	1	4	2	3	4	4	2	5
1	2	3	4	4	2	1	3	5	2	3	1	3	1	2	5	2	4	4	4	4	3	2	2	4	4	3	1	5	2	5	5	4	3	3	5	5	4	1	1	3	1	2
1	1	2	1	1	1	1	3	1	1	1	1	1	1	2	2	3	3	3	4	4	5	5	2	2	4	2	3	3	3	3	3	3	3	4	4	4	4	4	4	4	4	4
1	3	3	4	3	1	7	2	2	2	2	2	2	2	2	2	3	2	2	3	3	4	4	2	2	4	2	4	4	4	4	4	4	4	4	4	4	4	5	5	5	5	5
1	3	2	2	2	1	4	2	2	2	3	3	3	3	2	2	3	3	3	4	4	4	4	5	5	5	5	4	4	4	4	4	5	4	5	4	5	4	5	5	5	5	5
1	2	2	3	4	1	7	2	2	3	3	3	4	4	4	4	4	3	3	3	4	3	4	2	4	4	4	4	3	3	3	3	3	3	3	3	3	3	3	3	4	4	4
1	1	3	4	2	1	4	4	2	2	2	3	2	4	3	3	3	4	3	4	2	2	4	3	4	4	3	2	3	3	3	3	3	3	3	2	2	2	2	2	2	2	2
2	3	2	3	1	1	4	3	3	3	3	3	3	3	3	3	3	3	3	3	3	3	3	3	3	3	3	3	3	3	3	3	3	3	3	3	3	3	3	3	3	3	3
2	2	1	2	2	1	1	2	2	2	2	2	2	2	1	1	1	1	3	3	3	3	4	3	5	4	1	3	2	3	1	3	5	3	3	1	2	2	3	3	3	1	2
1	2	2	4	4	1	1	2	2	3	3	3	4	4	2	2	2	3	3	3	2	2	2	2	3	4	2	2	3	2	2	3	3	3	2	2	2	2	3	3	3	3	2
1	3	2	3	3	1	2	3	3	3	3	3	3	4	4	4	4	5	4	5	4	5	4	5	5	3	4	3	4	3	4	3	4	4	4	4	4	4	4	4	4	4	4
2	2	1	1	1	1	3	3	3	3	3	3	3	3	3	3	3	3	3	3	3	2	2	2	2	4	2	2	2	2	3	3	3	3	3	3	3	3	3	2	1	2	5
1	3	1	2	2	1	3	2	2	2	2	2	3	3	3	3	4	4	4	4	4	4	5	5	5	5	5	4	4	4	4	4	3	3	3	3	3	3	3	3	4	4	4
2	1	3	3	3	1	6	1	1	1	4	4	4	4	4	4	4	5	5	5	5	5	5	5	5	5	5	5	5	5	5	5	4	4	4	4	4	4	4	4	4	4	4
2	2	1	2	2	1	9	2	2	2	2	2	2	2	2	2	3	2	2	2	2	2	2	2	2	4	2	2	2	2	2	2	2	2	2	2	2	2	2	2	2	2	2
1	2	2	2	2	1	5	2	2	2	2	2	2	2	2	2	2	2	2	2	2	2	2	2	2	4	2	2	2	2	2	2	2	1	2	2	2	2	2	2	3	2	2
1	2	3	4	4	1	1	3	3	3	2	3	3	3	3	3	3	3	3	3	3	3	3	3	3	3	3	3	3	3	3	3	3	3	3	3	3	3	3	3	3	3	3
1	2	2	3	3	1	3	3	3	2	3	3	3	3	3	3	3	3	3	3	3	3	3	3	3	3	3	3	3	3	3	3	3	3	3	3	3	3	3	3	3	3	3
2	2	2	2	2	1	3	2	2	3	3	3	3	3	2	2	2	2	2	2	2	2	2	2	2	4	2	2	2	2	2	2	2	2	2	2	2	2	3	2	3	2	3
2	4	1	1	2	1	9	2	1	1	2	2	1	3	3	5	5	4	1	3	4	5	1	4	4	5	5	1	2	2	3	5	1	2	2	3	3	3	3	3	4	5	5
1	3	3	4	4	1	9	2	2	3	2	3	3	3	3	3	4	4	4	4	4	4	4	4	2	4	2	2	3	3	3	3	4	4	4	4	4	5	4	5	4	5	3
1	1	2	3	3	1	5	2	2	2	2	2	2	2	3	2	2	2	2	2	2	2	2	2	1	4	2	2	2	1	1	2	2	1	2	2	2	2	2	2	2	2	2
2	2	4	2	2	1	5	4	4	4	4	4	4	3	3	4	4	4	5	5	4	4	5	4	4	4	4	4	4	4	4	4	4	4	4	4	4	5	5	5	5	5	5
2	2	3	4	2	2	1	3	1	1	1	1	3	3	3	3	3	3	4	4	4	4	3	4	3	4	3	4	3	4	3	4	4	5	5	5	5	5	5	5	5	5	5
1	3	3	2	2	1	2	2	2	2	2	1	2	2	2	2	3	2	3	2	2	2	3	2	1	4	2	2	3	2	3	2	2	2	2	2	1	1	2	2	2	2	2
2	2	1	1	1	1	6	2	2	4	4	4	3	3	2	2	3	3	3	3	3	3	3	4	4	4	5	5	5	5	5	5	4	4	4	4	3	3	3	5	4	5	4
2	2	3	4	4	1	1	1	2	2	2	2	1	1	1	2	2	2	2	2	2	2	1	2	1	1	1	2	5	2	2	2	2	2	2	2	2	1	1	2	2	2	2
2	2	2	4	4	1	5	5	5	4	4	3	3	3	3	3	3	3	4	4	4	4	3	3	3	3	3	1	5	1	1	5	1	1	1	1	1	1	1	2	2	2	2
1	3	4	4	3	1	9	3	1	1	4	4	4	3	3	3	5	5	5	5	4	4	4	4	4	4	4	4	3	3	3	3	4	4	4	4	4	4	5	5	5	5	5
2	3	4	4	4	1	2	3	1	2	1	1	1	2	1	1	1	1	2	2	2	2	2	2	2	3	2	2	2	2	2	2	2	2	2	2	2	2	2	2	2	2	2
2	2	1	1	1	2	6	3	1	1	1	1	1	1	1	1	1	1	1	1	1	1	1	3	1	1	1	1	5	1	1	5	1	1	2	2	2	2	1	2	3	2	2
2	2	3	4	4	1	1	2	2	2	2	5	5	5	5	5	5	5	5	5	5	5	5	3	3	3	4	4	4	4	4	4	4	4	4	4	4	4	4	4	4	4	4
1	2	3	1	1	1	3	2	1	2	2	1	3	2	1	1	1	1	1	1	1	1	1	3	1	1	1	1	5	1	1	5	1	2	2	5	1	1	1	1	1	1	5
2	1	1	1	1	1	6	4	4	4	4	3	3	3	3	3	3	3	3	3	4	4	4	4	5	5	5	5	5	5	3	3	3	3	3	3	4	4	4	4	4	4	4
2	2	1	2	2	1	6	2	2	2	2	2	2	2	2	2	2	2	2	2	3	3	3	3	3	3	3	3	3	3	5	5	5	5	5	5	5	5	5	5	5	5	5
2	2	2	4	4	1	5	3	3	3	3	4	4	4	5	5	5	4	4	4	4	4	3	3	3	3	3	4	4	4	4	4	3	3	3	2	3	2	3	2	3	2	3
2	1	3	2	3	2	5	1	2	3	2	1	2	2	1	3	3	4	3	4	4	5	3	3	4	5	4	3	3	3	3	5	3	3	3	5	2	1	5	5	1	3	3
2	3	1	4	3	1	5	2	3	3	4	5	4	5	5	5	5	5	5	5	5	5	5	5	5	5	5	5	5	5	5	5	5	5	5	4	4	4	4	4	4	4	4
2	3	1	2	4	1	6	3	4	3	4	5	4	4	4	4	3	3	3	3	3	3	4	4	4	4	4	3	3	3	3	3	4	4	4	4	2	3	2	3	2	3	2
2	2	1	1	2	1	6	4	3	3	1	4	2	4	3	4	4	3	1	4	2	5	3	3	4	3	5	3	4	5	1	3	5	3	4	3	1	4	5	2	4	3	5
2	1	1	1	1	2	4	4	4	3	2	2	2	3	2	3	2	3	2	3	2	3	1	2	2	3	3	2	4	1	2	5	3	3	4	5	2	3	1	3	4	3	4
2	2	3	2	3	2	5	4	2	2	3	3	2	3	4	5	4	3	2	4	4	3	3	3	3	4	4	4	4	5	4	5	2	2	4	3	3	3	3	3	3	4	5
1	4	3	4	3	1	2	4	3	2	4	2	2	2	1	2	3	2	2	2	2	2	2	2	2	3	4	2	3	4	2	2	4	3	3	2	4	4	4	2	4	3	3
2	2	1	1	1	1	5	4	2	3	3	2	3	3	1	3	3	1	1	5	4	4	3	3	1	1	3	2	3	4	5	2	3	3	4	5	4	4	4	2	3	3	4
2	3	2	3	3	1	5	2	1	2	2	2	3	2	2	2	1	2	2	2	1	2	1	2	1	4	1	1	2	2	1	5	2	2	4	2	1	2	1	2	2	1	5
1	1	2	1	1	1	7	2	2	2	2	2	3	3	3	3	2	2	4	4	3	3	1	3	1	1	1	2	2	1	2	2	2	2	4	2	3	3	2	1	3	2	2
1	2	1	3	3	1	9	3	2	3	3	3	3	3	3	3	2	3	2	3	4	4	4	4	3	3	3	4	4	4	4	4	4	4	4	4	4	4	5	5	5	5	5
2	1	3	4	4	1	9	2	2	2	2	2	2	2	2	2	3	3	3	4	4	4	4	4	4	4	5	4	5	4	5	4	5	4	5	4	5	4	5	4	4	4	5
2	4	3	4	4	1	9	1	1	1	2	2	2	2	2	2	2	2	2	2	2	1	2	2	1	1	1	2	2	2	2	2	2	2	4	2	2	2	2	2	2	2	2
2	4	2	2	2	1	1	2	2	3	2	2	2	2	2	3	2	2	3	3	2	2	2	2	1	1	2	2	2	2	2	4	2	3	3	4	2	2	4	2	2	3	2
1	2	2	4	3	1	1	5	2	2	4	4	4	4	4	4	4	4	4	4	4	4	4	4	4	4	4	4	4	4	4	4	5	4	4	5	5	4	5	4	4	4	5
1	2	2	4	2	1	7	5	2	2	2	2	2	2	2	2	2	2	2	2	2	2	2	2	2	4	2	2	2	2	2	2	2	2	4	2	2	2	2	2	2	2	2
1	2	2	4	2	1	1	5	3	2	2	1	2	2	1	2	2	2	2	2	2	2	2	2	2	4	2	2	2	2	2	2	2	2	4	2	2	2	2	2	2	2	2
2	2	4	4	2	1	4	5	2	4	2	2	2	2	4	4	4	4	4	4	4	4	4	4	5	5	5	5	5	5	3	3	3	3	3	3	3	3	3	3	3	3	3
1	2	2	4	4	1	1	4	1	3	1	1	1	2	2	3	1	2	1	5	1	1	1	2	3	4	2	3	5	1	1	2	1	2	5	2	2	1	1	1	1	1	2
2	3	2	3	3	1	2	4	2	2	3	2	2	2	2	2	2	2	3	2	2	2	2	2	3	3	2	3	2	2	2	2	2	2	4	2	2	2	2	3	2	2	2
2	2	3	4	4	2	9	4	2	2	5	4	4	3	4	2	5	4	5	4	4	5	4	3	4	4	4	4	3	2	3	4	3	3	4	4	1	2	3	3	3	3	3
1	2	2	3	2	1	8	4	4	4	4	4	4	4	4	4	4	4	4	4	4	4	4	4	3	3	3	3	3	3	3	3	3	5	5	5	5	5	4	4	4	4	4
2	3	3	4	3	1	1	3	2	1	4	3	4	3	1	3	3	3	1	5	2	3	5	5	4	4	3	5	5	5	5	2	1	2	4	1	1	2	5	4	1	3	3
2	3	2	4	4	1	6	1	1	1	1	1	1	1	1	1	1	1	1	1	1	1	1	3	1	1	1	1	5	1	1	5	1	1	3	1	1	1	1	1	1	1	5
1	2	3	2	2	1	7	1	1	2	1	1	1	1	1	1	1	1	3	2	2	3	2	2	2	4	2	1	2	2	1	2	2	2	4	2	2	2	2	1	2	2	2
2	3	2	4	4	1	6	5	5	5	5	5	4	4	4	4	4	4	4	4	4	4	4	4	4	4	4	4	4	4	4	4	4	4	4	4	4	4	4	4	4	4	4
2	3	2	3	3	1	6	2	2	2	2	2	2	2	2	2	2	2	2	2	2	2	2	2	2	4	2	2	2	2	2	2	2	2	4	2	2	2	2	4	2	2	2
2	2	1	3	3	1	6	4	4	4	4	4	4	4	4	4	4	4	4	4	4	4	2	2	2	4	2	2	2	2	2	2	2	2	4	2	2	2	2	4	2	2	2
1	3	2	4	3	1	7	1	1	1	2	2	1	1	2	1	1	1	2	2	2	1	2	2	2	4	2	2	2	2	2	2	1	2	4	2	2	2	1	5	2	2	2
1	3	3	4	3	1	3	1	1	2	1	1	1	1	1	1	1	1	1	1	1	1	1	3	1	1	1	1	5	1	1	5	2	1	3	1	1	1	1	5	2	1	2
2	2	2	3	3	1	3	2	3	4	2	3	2	3	1	2	2	4	2	3	3	3	2	3	2	3	2	2	3	2	3	4	3	4	3	2	3	3	2	4	3	3	3
1	3	2	2	2	2	7	2	2	2	2	2	4	2	2	3	2	3	4	4	3	3	2	2	3	3	3	3	2	2	2	4	4	2	3	1	4	3	3	3	4	3	2
1	1	2	4	4	1	3	3	3	2	2	2	2	2	3	3	2	2	2	2	2	2	2	2	2	4	2	2	2	2	2	2	2	2	4	2	2	2	2	4	2	2	2
2	2	2	4	2	1	3	3	3	2	3	3	4	4	4	3	2	2	2	2	2	2	2	3	3	4	3	2	2	2	2	2	2	2	3	4	2	1	3	3	2	3	2
2	3	2	2	1	2	3	3	2	3	2	2	2	2	2	3	2	2	2	2	2	3	2	3	2	3	3	2	2	2	2	2	3	1	4	2	2	2	2	4	1	3	2
1	2	2	4	4	2	1	2	2	2	2	2	3	3	3	3	3	4	4	4	4	4	4	3	4	3	4	3	4	3	4	3	4	4	4	4	4	4	4	4	4	4	4
1	1	2	3	2	2	1	2	2	1	2	2	1	5	1	3	1	4	5	2	3	3	2	2	4	5	5	3	2	1	2	2	2	4	5	2	1	4	5	4	4	3	5
1	3	2	4	2	1	3	2	2	2	2	3	2	2	3	1	2	2	2	3	1	2	2	2	2	4	3	2	2	2	2	2	2	3	4	2	3	2	2	4	1	3	2
1	1	3	3	3	1	5	1	2	1	2	2	2	2	2	2	1	2	1	2	2	2	1	3	1	1	1	1	5	1	1	2	2	2	4	4	1	2	2	4	2	2	2
1	4	2	3	2	1	2	2	1	3	2	2	4	2	1	2	2	2	2	1	2	2	2	2	2	4	2	1	5	2	2	2	2	2	1	4	2	2	2	4	2	1	5
1	3	2	4	2	1	1	2	2	2	2	2	2	2	2	1	2	2	2	2	2	2	2	2	2	4	2	2	2	2	2	2	2	2	4	2	2	1	2	4	2	2	2
1	1	2	3	3	1	1	2	2	2	2	2	2	2	2	2	2	2	2	2	2	2	1	3	1	1	1	1	5	1	1	5	1	1	1	2	2	2	2	4	2	2	2
2	1	2	3	4	1	2	4	4	4	5	5	5	5	4	3	3	3	3	3	4	3	2	3	4	5	4	3	2	3	4	5	5	4	4	4	3	3	3	4	3	4	5
1	1	3	2	2	1	5	1	1	1	1	1	1	2	2	2	1	1	1	1	1	1	1	3	1	1	1	1	5	2	1	5	1	2	1	4	4	4	4	2	2	1	5
2	2	1	2	2	1	2	3	2	2	4	2	1	3	1	2	2	4	3	3	3	3	3	3	3	3	3	3	4	4	4	4	4	4	4	4	4	4	4	4	4	4	4
1	2	2	4	4	1	3	2	3	2	3	2	3	3	2	2	3	2	2	2	2	3	2	3	2	4	3	2	2	3	3	2	3	3	4	2	3	3	2	2	3	4	3
2	2	2	2	2	1	6	4	4	4	4	4	4	4	4	4	4	4	4	4	4	4	4	4	5	5	5	5	5	5	5	5	5	5	5	5	5	5	5	5	5	5	5
1	3	3	4	4	1	1	4	1	2	2	2	2	2	2	2	2	3	3	3	3	3	3	3	3	3	3	3	2	2	2	3	3	3	3	3	3	3	3	3	3	3	3
1	2	4	4	4	1	3	4	4	4	4	4	4	4	5	5	5	5	5	5	5	5	5	5	5	5	4	4	4	4	4	4	4	4	4	4	3	3	3	3	3	3	3
1	2	2	1	3	1	1	2	2	2	2	2	2	2	2	2	2	2	2	2	2	2	2	2	2	4	2	2	2	2	2	2	2	2	2	2	2	2	2	2	2	2	2
1	1	1	1	1	2	1	5	3	2	2	2	2	3	2	1	2	1	2	1	5	1	2	2	2	1	1	2	5	1	1	5	1	1	5	2	2	2	2	2	1	1	5
2	3	3	2	2	1	1	2	2	2	2	2	2	3	2	1	1	1	1	1	5	1	1	3	1	1	1	1	5	1	1	2	2	2	3	4	1	5	2	2	2	2	5
2	2	3	4	4	1	5	3	3	3	3	3	3	3	3	3	3	3	3	3	3	3	3	3	3	3	3	3	3	3	3	3	3	3	3	3	3	3	3	3	3	3	3
1	2	2	2	2	1	7	2	2	2	2	2	3	2	3	2	2	2	2	2	2	3	3	3	2	4	3	2	3	3	2	2	3	2	2	2	2	2	2	3	3	3	3
2	2	2	2	2	1	7	3	3	2	3	4	5	5	5	4	5	4	4	4	4	4	4	4	4	4	4	4	4	4	4	4	4	4	4	4	4	4	4	4	4	4	4
2	2	1	2	2	2	6	2	2	2	2	2	2	2	2	2	2	2	2	2	2	2	2	2	2	4	2	2	2	2	2	2	2	2	2	2	2	2	2	2	2	3	2
2	2	2	2	4	1	9	5	2	2	2	2	2	2	2	1	1	2	1	2	5	2	2	3	2	3	3	2	3	2	3	2	3	2	4	3	3	3	3	3	3	3	3
2	2	2	3	3	1	9	5	1	2	2	1	1	1	1	1	2	2	4	2	5	1	4	3	1	1	1	1	2	2	4	5	4	4	4	4	2	1	2	3	1	1	5
2	2	2	2	2	1	7	4	2	2	3	4	1	3	4	4	3	3	4	4	4	4	4	3	2	3	3	2	3	4	1	4	4	4	3	2	1	3	3	2	3	3	3
2	3	3	2	2	1	3	2	2	3	2	2	2	2	2	2	1	2	2	2	5	2	2	3	1	4	2	3	5	2	1	2	1	1	5	1	1	2	2	1	1	2	3
1	2	1	2	2	1	1	5	4	4	4	4	4	4	4	4	4	4	4	4	4	4	4	4	4	4	4	4	4	4	4	4	4	5	5	5	5	5	4	4	4	4	5
1	3	1	3	2	1	9	4	2	2	2	1	1	1	1	2	1	1	3	4	5	2	2	3	1	4	1	1	4	3	1	5	1	2	5	1	1	5	2	1	1	1	2
1	2	1	2	2	1	9	5	5	5	5	5	5	5	5	5	5	5	5	5	5	5	5	5	5	5	5	5	5	5	5	5	5	5	5	5	5	5	5	5	5	5	5
1	2	1	2	2	1	1	3	3	3	4	4	4	4	4	5	5	5	5	5	5	4	4	4	4	4	4	4	5	5	5	5	5	5	5	5	5	5	5	5	5	5	5
1	2	1	1	4	2	5	2	3	5	4	5	1	1	2	2	1	1	2	2	2	3	3	3	3	5	5	5	5	5	5	5	5	4	4	4	4	4	4	4	4	4	4
1	2	1	3	2	1	9	1	1	1	1	1	1	1	1	1	1	1	1	1	1	1	1	3	1	1	1	1	5	1	1	5	1	1	5	1	1	1	1	1	1	1	5
1	2	1	3	2	1	8	2	2	2	3	3	2	3	2	2	2	2	1	4	2	2	3	3	3	3	3	2	2	2	2	2	3	3	3	3	3	3	3	2	2	2	2
1	3	4	4	4	1	7	4	1	2	1	1	1	1	1	1	1	1	1	1	1	1	1	3	1	1	1	1	2	1	1	5	1	1	5	4	1	1	1	1	1	1	5
1	1	3	2	3	1	2	4	1	1	2	2	2	2	2	3	3	3	3	4	4	4	4	5	5	5	5	5	4	3	4	3	4	3	4	3	4	4	4	4	4	4	5
2	2	3	4	3	1	1	5	1	1	1	1	1	2	1	1	1	2	1	1	1	1	1	3	1	1	1	1	5	1	1	5	1	1	5	5	1	1	1	1	1	1	5
1	2	2	4	3	1	1	2	3	3	2	5	4	4	4	4	4	4	4	5	5	5	5	5	5	5	4	4	4	4	4	4	4	4	4	4	4	3	5	5	5	5	5
1	1	1	2	1	1	5	4	4	4	3	5	5	5	5	3	3	3	3	3	4	4	4	4	4	4	4	4	5	5	4	5	5	2	3	3	3	3	4	4	4	4	4
1	2	3	4	3	1	1	2	2	2	2	2	2	2	2	2	2	2	2	2	2	4	2	2	2	4	2	2	2	2	1	3	3	2	2	4	2	4	2	2	2	2	2
1	2	3	4	2	1	7	4	3	3	3	3	3	3	3	3	3	4	4	4	4	4	3	3	3	4	3	3	3	5	5	5	5	5	5	5	5	4	3	3	3	4	4
1	2	4	4	3	1	1	2	2	2	2	2	2	2	4	3	4	4	4	4	3	3	3	4	4	4	4	5	5	5	5	5	5	5	5	4	4	4	4	5	5	5	5
1	1	2	4	2	2	8	2	2	2	2	2	3	1	2	2	2	2	2	2	2	2	2	2	2	4	2	2	2	2	2	2	2	2	2	5	2	2	2	2	2	2	2
1	3	4	4	3	2	1	5	1	2	1	2	2	2	2	4	2	2	2	2	2	2	2	2	3	3	1	2	2	2	1	2	2	1	2	5	2	1	2	1	1	2	2
1	2	4	4	4	1	1	2	2	3	2	2	2	3	3	2	3	3	3	2	2	2	3	3	3	3	3	2	2	2	2	2	2	2	2	2	3	1	3	3	2	2	3
1	2	4	3	3	1	3	5	1	1	1	1	1	1	1	1	1	1	1	1	1	1	1	3	1	1	1	5	5	5	5	5	5	5	5	5	5	5	5	5	5	5	5
1	4	2	4	2	1	1	5	1	2	2	1	2	1	1	1	1	1	1	1	1	1	1	3	2	1	1	5	5	5	2	5	5	5	5	5	5	5	2	5	5	5	5
1	2	3	2	2	1	1	4	3	4	4	3	3	4	3	3	2	2	3	4	3	3	3	2	3	3	4	3	4	4	3	3	2	3	3	4	3	5	2	4	2	3	3
1	4	3	4	4	1	2	4	4	3	3	4	4	3	4	3	3	3	2	3	4	2	4	5	4	3	2	2	3	2	4	2	4	3	2	3	2	4	2	2	3	4	2
1	2	3	4	3	1	1	2	2	2	3	4	3	2	2	2	4	4	3	2	2	4	4	2	2	3	2	2	3	2	2	4	2	2	2	4	2	2	2	2	3	2	2
1	2	3	4	2	1	7	4	3	4	2	2	4	4	3	2	2	3	4	4	2	3	2	2	2	4	2	2	2	2	2	2	2	2	5	5	2	2	2	2	2	3	2
1	2	3	4	2	1	1	5	2	2	2	2	2	2	2	2	2	2	2	2	2	2	2	2	2	4	2	2	2	2	3	2	2	2	2	3	2	3	2	2	2	2	2
1	2	1	3	3	1	5	5	4	2	1	5	4	5	3	4	2	2	5	4	4	1	1	5	2	5	1	3	5	2	5	5	2	4	5	3	4	4	3	4	5	5	2
1	2	1	4	3	1	5	3	3	3	2	3	2	4	3	1	4	5	4	3	4	5	2	3	5	5	2	5	2	3	4	5	5	5	5	5	3	2	2	2	5	5	5
2	3	2	4	1	1	1	2	4	4	3	3	2	4	2	2	2	2	1	1	4	1	1	5	1	1	4	2	4	4	5	3	3	3	5	5	2	4	5	5	4	5	4
1	1	3	4	4	1	7	2	1	1	1	1	1	2	1	1	1	1	1	1	4	1	1	3	1	1	1	5	5	5	5	5	5	5	5	5	5	5	5	5	5	5	5
1	2	2	4	2	1	5	2	1	1	2	2	4	2	1	1	2	2	1	1	3	3	4	2	1	4	1	2	2	2	2	3	2	5	2	4	5	2	5	2	2	5	4
2	3	3	4	2	1	3	2	2	2	2	2	2	2	2	2	3	2	2	2	2	2	1	2	1	4	1	2	2	5	5	2	5	5	2	5	5	5	5	5	2	5	5
1	2	3	2	2	1	3	5	4	4	4	4	4	4	5	5	5	4	4	4	3	3	3	3	3	3	3	3	4	4	4	4	4	5	5	5	5	5	5	5	5	5	5
1	1	4	4	2	1	1	5	1	2	1	1	1	1	1	1	1	1	1	1	1	1	1	3	1	4	1	5	5	5	2	5	5	5	5	5	5	5	5	5	5	5	5
1	2	3	4	2	1	3	4	2	2	2	2	2	2	2	2	1	2	2	2	2	2	2	2	2	3	2	2	2	2	2	2	2	2	2	2	2	2	2	2	2	2	2
2	2	2	4	4	1	6	2	1	1	2	2	4	4	4	4	4	4	4	4	4	4	4	4	4	4	4	4	4	4	4	4	5	5	5	5	5	5	5	5	4	5	4
1	2	2	3	3	1	6	3	2	1	2	1	1	2	3	3	1	3	3	3	1	1	1	3	3	1	3	3	3	3	3	3	2	2	3	2	2	2	2	2	1	1	5
1	3	3	4	3	2	7	5	2	2	3	1	2	4	3	3	3	4	1	3	3	4	3	3	1	4	3	3	3	3	4	3	1	3	2	5	2	3	2	1	2	3	2
1	2	3	2	2	1	7	3	2	3	3	2	2	3	3	3	3	3	3	4	3	3	3	3	3	3	3	3	3	3	3	3	3	3	3	3	4	4	4	5	5	5	5
1	2	2	2	2	1	3	3	3	3	3	2	2	2	3	3	3	3	3	3	3	3	3	3	3	3	3	3	3	4	4	4	4	4	4	5	5	5	5	5	5	5	5
2	3	2	3	4	1	1	5	2	5	1	1	1	1	1	3	1	1	3	3	3	1	1	3	1	1	1	1	5	1	1	5	1	1	5	2	1	1	3	1	2	2	5
1	3	2	4	2	1	3	4	4	4	4	4	4	4	4	4	4	4	3	3	3	3	3	3	3	3	3	3	3	3	4	4	4	4	4	4	4	4	4	5	5	5	4
2	2	3	3	4	1	3	5	2	2	2	2	2	2	3	3	3	3	3	3	3	3	3	3	3	3	3	3	3	3	3	3	2	2	2	5	2	2	2	2	2	2	3
2	2	2	4	2	1	1	2	2	2	3	3	3	3	3	4	4	5	5	5	5	5	5	5	5	5	5	4	4	4	4	4	4	4	4	4	4	4	4	4	4	5	5
2	2	2	2	2	1	9	3	2	2	2	2	2	2	3	3	3	3	3	3	3	3	3	3	3	3	3	3	3	3	3	3	2	2	2	2	2	2	2	2	2	2	2
2	2	1	2	2	1	9	5	5	2	2	2	1	1	1	1	3	3	3	4	3	3	3	3	3	3	3	3	3	3	3	4	1	1	2	3	3	1	2	2	2	1	2
1	2	2	2	2	1	2	5	3	5	2	5	1	4	3	3	3	3	3	3	3	3	1	3	3	4	4	4	4	4	3	4	4	5	2	2	5	2	2	1	4	2	3
1	2	2	2	2	1	5	2	2	2	2	2	1	5	3	4	1	4	3	4	3	3	3	3	3	3	5	1	3	4	3	4	2	1	2	1	5	2	1	1	2	1	4
2	2	2	1	4	1	1	4	4	4	4	4	4	4	4	4	4	4	4	4	4	4	4	4	4	4	4	4	4	4	4	4	4	4	4	4	4	4	4	4	4	4	4
1	1	3	4	4	2	9	2	2	3	2	2	1	1	3	3	3	3	3	3	3	1	1	3	3	3	3	1	3	3	1	3	4	2	2	4	1	1	2	2	2	2	2
1	2	2	4	3	1	2	5	5	5	5	5	5	5	5	5	5	5	5	5	5	5	5	5	5	5	5	5	5	5	5	5	5	5	5	5	5	5	5	5	5	5	5
1	4	2	4	2	1	1	2	2	5	4	4	3	5	5	4	3	4	5	5	5	4	5	4	5	5	5	3	4	4	3	3	2	2	5	5	5	4	4	4	2	2	2
1	3	3	4	1	1	1	2	2	2	3	1	3	4	3	4	2	2	5	3	3	3	3	5	4	4	2	2	4	2	2	4	2	5	4	2	5	5	3	3	3	4	2
1	3	3	4	3	1	7	3	5	2	3	2	2	2	2	2	2	2	2	2	2	2	2	5	3	3	3	3	3	3	3	3	3	5	5	5	5	5	4	4	4	4	4
1	3	3	4	3	1	1	2	5	2	1	2	2	3	2	2	2	2	1	1	2	2	2	5	2	4	2	2	5	2	1	2	1	2	5	2	5	2	2	1	1	1	2
1	3	3	4	2	1	1	5	5	2	2	1	1	2	2	2	1	2	4	2	2	4	1	3	1	4	2	2	2	2	1	4	2	1	5	1	1	1	2	1	1	2	3
2	2	2	4	4	1	1	5	5	3	2	2	3	3	3	3	3	3	3	4	4	4	4	4	4	4	4	4	4	4	4	5	5	5	5	5	5	5	5	5	5	5	5
1	3	3	4	3	1	1	3	5	2	2	2	2	1	2	2	2	3	3	3	3	3	3	3	3	5	3	5	3	3	5	5	5	3	5	3	3	3	4	5	3	3	3
1	3	3	4	4	1	7	2	3	2	2	2	2	2	2	2	1	2	2	1	3	2	2	2	5	5	5	5	5	4	4	4	5	5	5	5	5	5	5	4	4	5	4
1	3	2	4	3	1	1	4	4	2	2	2	2	2	2	2	2	1	2	2	3	1	2	2	5	4	4	5	4	5	4	5	4	5	5	5	5	4	4	4	3	5	5
1	3	3	4	3	1	3	2	3	3	2	1	3	3	2	1	2	1	1	1	2	2	1	2	5	4	5	4	4	4	4	4	4	4	5	5	5	5	5	5	5	5	5
1	2	2	1	1	1	1	2	2	3	2	3	2	2	2	2	3	3	3	4	4	3	2	2	3	5	5	5	4	3	5	3	5	5	3	5	5	5	5	3	5	3	5
1	3	2	4	2	1	9	4	3	2	2	3	3	2	1	1	2	1	5	5	2	1	5	5	5	5	5	3	3	5	4	3	4	4	4	4	5	3	5	5	4	4	5
1	1	3	4	4	1	5	2	2	2	1	2	3	1	5	4	5	2	2	3	3	3	5	3	3	5	5	4	4	4	4	4	5	5	4	4	5	3	3	4	5	4	5
1	2	3	4	2	1	8	4	5	5	5	2	4	3	1	1	1	2	3	2	3	4	4	3	5	3	3	3	4	3	5	5	5	5	4	3	3	5	5	3	4	5	4
1	3	2	4	4	1	2	3	2	4	4	2	2	2	5	1	2	2	1	1	2	3	4	5	3	3	5	4	4	4	5	4	5	4	5	3	4	3	4	5	3	5	4
1	4	2	4	2	1	1	4	5	2	2	2	2	2	2	4	4	2	4	1	2	2	5	3	5	5	5	5	4	4	5	5	3	4	3	5	5	3	5	4	5	4	5
2	3	2	3	3	1	1	4	2	3	2	2	2	1	5	2	1	5	5	1	2	5	1	3	4	4	5	4	3	5	4	5	5	4	3	4	4	5	4	5	3	4	4
1	1	2	3	3	2	7	2	2	5	2	2	2	2	2	2	2	2	4	3	2	2	1	2	4	5	5	5	3	5	5	5	3	5	3	3	5	5	5	5	3	3	5
2	2	3	4	4	1	1	2	2	5	1	2	2	2	1	2	2	2	1	2	2	2	1	3	4	4	5	5	5	5	5	5	5	5	5	5	5	5	5	3	5	5	5
2	2	2	4	4	1	3	3	3	3	2	2	2	2	2	2	2	2	2	2	2	2	2	2	5	5	5	5	5	5	5	5	5	5	5	5	5	5	5	5	5	5	5
1	1	3	4	4	1	5	3	3	3	3	3	4	4	4	4	3	3	3	4	4	4	4	4	4	4	4	5	5	5	5	5	5	5	5	5	5	5	5	5	5	5	5
1	2	3	4	4	1	1	5	5	2	2	5	5	2	2	5	5	5	2	2	2	2	2	2	5	5	5	5	5	5	5	5	5	5	2	5	5	5	5	5	5	2	2
2	2	2	3	2	1	6	2	2	2	2	5	2	5	5	5	2	2	2	2	5	2	2	5	2	4	3	5	5	2	5	2	5	2	2	5	5	5	2	2	5	2	2
2	1	2	4	3	1	3	4	5	4	5	4	4	4	3	3	3	3	4	5	3	3	5	5	4	3	5	5	3	5	3	5	3	3	4	3	3	3	3	3	4	3	3
1	3	4	4	2	1	1	3	3	3	3	3	3	3	3	3	3	3	3	3	3	2	5	5	5	5	5	2	2	2	2	2	2	2	3	2	5	3	2	2	2	2	2
2	2	2	4	2	1	6	5	2	4	2	2	2	4	2	2	2	3	3	4	4	4	4	2	3	4	2	2	3	2	3	2	2	4	4	4	4	5	5	3	2	4	2
1	2	3	4	4	1	7	5	4	4	4	4	4	4	4	4	4	4	4	4	4	4	4	4	4	4	4	4	4	4	4	4	4	4	4	4	4	4	4	4	4	4	4
1	1	4	4	3	1	5	5	3	2	4	2	2	2	2	3	3	2	2	2	2	4	2	4	3	3	2	2	3	2	2	4	2	2	4	2	5	2	2	2	3	4	2
1	1	2	4	4	1	7	5	4	2	4	3	3	2	3	2	4	2	3	2	4	2	2	2	2	4	2	2	2	2	2	4	2	2	2	2	5	4	2	2	2	2	2
1	2	3	4	4	1	5	4	5	5	4	4	4	4	4	4	3	4	2	2	2	2	4	4	4	4	4	4	3	3	4	2	2	2	4	4	4	2	2	3	2	2	2
1	3	3	4	2	1	7	3	4	4	4	4	4	4	3	3	3	3	3	3	3	3	2	3	3	3	2	2	3	3	3	3	2	2	2	3	5	3	3	2	2	2	3
1	3	2	4	4	1	1	5	4	4	4	4	3	3	3	3	3	3	3	3	3	3	3	3	3	3	3	3	3	3	3	3	3	3	3	3	3	3	3	3	3	3	3
2	2	3	4	4	1	9	4	4	4	4	4	4	4	4	4	4	4	4	4	4	4	4	4	4	4	4	4	4	2	4	2	4	2	4	4	5	2	4	2	2	4	2
2	2	3	4	3	1	1	2	4	4	4	4	4	4	4	4	4	4	2	2	2	2	2	2	2	4	2	2	2	2	2	2	2	2	2	2	5	2	2	3	2	2	2
1	1	3	4	3	1	3	4	4	4	4	4	4	4	4	4	4	4	2	4	2	2	2	4	2	4	4	2	2	2	4	2	4	2	4	4	4	2	2	4	2	2	4
1	3	3	4	2	1	1	4	4	4	4	4	4	4	4	4	4	4	2	3	2	2	2	2	2	4	2	3	3	2	2	2	2	2	2	2	5	2	2	2	2	2	2
1	3	3	4	2	1	9	3	3	3	3	3	3	3	3	3	3	3	2	3	3	3	3	3	3	3	3	3	3	3	3	3	3	3	3	3	3	3	3	3	3	3	3
1	2	2	4	4	1	1	5	4	4	3	3	5	5	4	5	5	3	5	5	5	5	5	5	2	5	2	5	2	4	2	4	2	2	2	4	5	4	2	4	4	2	2
2	3	1	1	1	2	8	4	4	3	3	3	3	3	3	3	3	3	3	3	3	3	4	4	4	4	4	4	4	4	4	4	4	4	4	4	4	4	5	5	5	5	5
1	1	3	4	4	1	5	5	3	4	4	4	4	5	4	4	5	5	5	5	5	4	5	5	5	5	5	5	2	4	4	4	2	4	4	3	4	4	2	4	4	4	4
2	4	1	4	4	1	3	3	3	3	4	4	4	4	4	4	4	4	2	2	4	2	2	2	2	4	2	2	2	2	2	4	2	2	2	2	4	2	2	2	2	2	2
1	3	3	4	4	1	7	2	3	5	5	5	3	4	3	4	4	5	5	2	5	2	5	5	5	5	5	2	3	2	2	3	2	4	2	3	5	2	2	3	4	2	2
1	1	1	3	3	1	9	2	3	2	2	2	2	2	4	2	3	2	4	3	4	4	2	3	5	4	5	2	2	3	4	5	3	4	2	2	5	2	4	5	4	3	2
1	1	1	2	2	1	9	3	4	2	2	2	2	2	3	5	5	3	4	5	5	3	5	3	5	4	2	5	3	3	4	4	4	2	3	5	3	4	4	5	4	4	4
2	2	2	4	4	1	5	2	4	5	2	2	2	2	5	2	2	5	3	3	4	2	2	2	2	4	2	2	2	3	2	4	2	2	2	2	4	2	3	2	2	2	2
2	2	1	1	1	1	7	3	4	4	2	2	3	4	2	2	2	2	4	3	4	2	2	2	2	4	2	2	2	4	2	3	2	2	2	2	5	2	2	2	3	2	2
2	1	1	2	2	1	6	5	4	4	2	2	2	2	2	2	2	2	2	5	4	2	4	4	3	4	5	2	3	4	5	4	2	4	2	2	5	3	4	4	3	4	5
2	3	1	1	1	2	1	5	2	2	2	2	3	3	4	4	4	4	2	2	4	2	2	2	2	4	2	2	4	3	2	4	2	2	2	4	4	4	5	3	3	4	4
1	2	3	4	2	1	1	4	5	5	5	5	5	5	5	5	5	5	5	5	5	5	2	2	5	5	5	5	5	5	5	5	5	5	5	5	5	5	5	5	5	5	5
2	3	1	2	2	1	2	5	2	3	2	2	2	3	2	3	2	4	4	2	4	3	2	2	2	4	3	5	2	3	4	3	2	2	2	3	5	2	2	5	2	2	2
1	2	2	3	3	1	1	5	3	3	4	4	4	5	4	4	4	4	4	4	4	4	3	3	3	3	3	3	2	2	2	4	2	4	4	4	4	5	5	5	5	5	5
1	2	1	3	2	1	3	2	3	4	4	5	5	4	3	3	3	3	3	3	3	3	3	3	3	3	4	4	4	4	4	5	5	5	5	5	5	4	4	4	4	4	4
1	2	2	4	3	1	1	2	2	2	2	2	2	2	2	3	2	2	2	2	4	2	2	2	2	4	2	5	5	5	3	3	3	3	3	3	3	3	3	2	2	2	2
1	1	3	4	4	1	5	3	3	2	2	2	3	3	2	2	2	2	2	2	4	2	3	3	3	3	3	2	2	2	2	4	2	3	3	3	3	3	3	3	3	2	2
2	1	2	3	3	2	3	3	5	5	3	2	2	2	4	2	3	3	2	2	4	2	2	2	2	4	2	2	2	2	2	4	2	2	2	2	5	2	2	5	2	2	2
1	2	2	4	2	1	7	5	5	3	2	2	2	2	2	2	2	2	2	2	4	2	2	2	2	4	2	2	2	2	2	4	2	2	2	2	5	2	2	5	2	2	2
2	3	2	3	2	1	3	5	5	5	2	2	2	2	2	2	2	2	2	2	4	2	2	2	2	4	2	2	2	2	2	1	2	2	2	2	5	2	2	2	2	2	2
2	3	2	4	4	1	1	5	5	5	5	5	5	5	5	5	5	5	5	5	5	5	5	5	5	5	5	5	5	5	5	5	5	5	5	5	5	5	5	5	5	5	5
2	1	2	4	4	1	9	5	5	5	2	3	3	2	3	2	2	2	2	2	3	2	3	2	4	4	4	3	2	2	2	4	3	3	2	2	5	2	2	2	2	2	2
2	2	2	3	3	1	7	5	5	5	2	2	2	2	2	2	2	2	2	3	4	3	2	3	2	4	2	2	2	2	3	4	3	2	3	2	3	3	2	2	3	2	2
2	2	3	3	3	1	8	5	5	5	2	2	2	2	2	2	2	2	3	3	4	2	2	2	2	4	3	2	2	2	3	4	2	2	2	2	2	2	2	2	2	2	2
1	4	3	4	3	1	1	4	4	4	4	4	4	4	4	4	5	5	5	5	5	5	3	3	3	3	3	3	3	3	3	3	3	3	3	3	3	3	4	4	4	4	4
1	4	4	4	4	1	3	5	5	3	3	4	2	2	4	2	2	2	4	2	3	2	2	2	3	3	4	2	2	3	4	4	3	3	3	3	4	2	2	2	2	2	2
1	3	3	4	2	1	2	3	3	3	3	3	3	3	3	3	3	3	3	3	4	4	4	4	4	4	4	4	4	4	5	5	5	5	5	5	5	5	5	5	5	5	5
1	3	2	4	4	1	2	4	4	5	4	4	2	4	4	4	2	4	4	3	4	4	2	2	4	4	2	2	2	2	4	4	2	2	3	3	3	3	3	2	3	3	2
1	3	4	4	2	1	3	4	5	5	2	3	3	2	2	2	2	2	2	2	4	2	3	3	2	4	2	3	3	3	3	4	2	2	2	3	2	2	2	2	2	2	2
1	2	2	4	2	1	1	4	5	5	2	2	2	2	2	2	2	2	2	2	4	2	2	2	2	4	2	2	2	2	2	4	2	2	2	2	2	2	3	2	2	2	2
1	2	2	4	4	1	7	3	3	3	2	3	3	3	4	4	4	4	5	5	5	5	5	5	5	5	5	4	4	4	4	4	4	4	4	4	5	5	5	5	5	5	5
1	2	2	4	2	1	1	4	5	3	3	3	3	3	3	3	3	3	3	3	3	3	3	3	3	3	3	3	3	3	3	3	3	3	3	3	3	3	3	3	3	3	3
1	1	2	4	2	1	7	3	5	3	2	2	2	3	2	3	3	3	3	4	4	3	2	3	2	3	2	3	3	3	2	3	4	3	3	3	2	3	2	2	2	2	2
1	4	3	4	4	1	1	4	5	5	2	4	4	2	2	2	2	2	4	4	4	2	4	4	4	4	4	4	4	4	4	4	4	3	3	3	3	3	3	3	3	3	3
1	3	3	4	2	1	1	4	5	5	2	4	2	3	2	3	3	3	2	2	4	2	2	2	2	4	2	2	2	2	3	4	2	3	2	2	2	2	2	3	2	2	2
1	1	2	4	4	1	5	4	3	5	4	4	3	4	3	3	3	4	2	4	4	3	4	3	4	3	3	3	3	3	4	3	2	3	3	5	3	2	3	4	3	3	2
1	2	3	4	4	1	7	4	5	5	2	2	2	2	2	2	2	2	2	2	4	2	2	3	2	4	2	2	2	2	2	4	2	2	2	2	2	2	2	2	2	2	2
1	1	3	4	4	2	5	4	3	3	3	3	2	3	2	2	3	3	2	3	4	2	2	3	3	4	3	3	2	3	2	3	3	2	3	3	3	2	3	3	3	3	5
1	2	3	4	4	1	5	5	5	5	5	2	2	2	2	2	5	2	2	2	4	2	2	3	2	4	2	2	3	3	2	3	3	2	4	2	2	2	2	2	2	3	2
1	2	2	4	2	1	7	5	5	5	5	5	2	2	5	5	5	2	2	2	5	5	5	2	4	4	4	2	4	4	4	4	4	4	2	4	4	4	4	4	4	2	2
1	1	3	4	4	1	7	4	5	5	2	2	2	2	2	2	2	2	4	4	4	2	2	2	2	4	2	2	2	2	2	2	2	2	2	2	4	4	2	4	4	2	4
1	2	3	4	4	1	7	4	4	5	2	2	2	2	3	3	4	2	3	2	4	2	3	1	2	4	2	2	2	2	2	2	2	2	2	4	4	2	2	2	4	2	2
1	1	2	4	4	1	5	5	5	5	4	4	4	4	4	4	4	4	4	4	4	4	4	4	3	3	3	3	3	3	3	3	3	3	3	3	3	3	3	3	3	3	3
1	2	2	3	3	1	4	5	3	5	3	2	3	2	2	2	3	4	2	3	4	4	4	4	2	4	2	2	2	3	3	2	4	4	2	2	4	3	3	3	4	5	3
1	3	3	4	3	1	1	4	4	5	2	2	4	2	2	4	4	2	2	2	3	3	2	2	2	4	2	4	2	2	2	2	2	3	2	4	4	2	2	2	4	2	2
1	2	3	4	4	1	5	5	5	5	2	2	4	3	4	2	2	2	2	4	4	2	2	4	2	4	2	4	3	4	4	4	2	4	2	4	2	2	5	5	2	3	5
1	2	2	4	2	1	1	3	5	5	2	2	3	3	3	3	4	4	4	4	4	4	4	4	4	4	4	4	5	5	5	5	5	5	5	5	5	5	5	5	5	5	5
1	2	3	4	2	1	1	5	5	5	5	4	2	5	2	2	2	2	5	5	5	2	2	2	2	4	2	2	2	5	5	5	5	2	2	5	5	2	2	5	5	2	2
2	1	2	4	3	1	2	5	5	5	2	3	4	2	2	2	2	2	2	2	4	5	2	2	2	4	2	2	2	2	2	2	2	2	2	5	2	2	2	5	2	2	2
1	2	2	4	2	1	7	3	5	5	2	2	2	2	2	2	2	2	2	2	4	2	2	5	5	4	2	2	2	2	2	2	2	4	2	5	3	2	2	5	2	2	2
1	4	3	4	1	1	8	4	5	5	5	3	5	5	5	5	5	5	5	5	5	5	5	5	5	5	5	5	5	5	5	5	5	5	5	5	5	2	5	5	5	2	2
1	3	2	4	3	1	3	3	5	5	2	2	5	5	5	5	5	5	5	5	5	5	5	4	4	4	4	4	4	4	4	4	5	5	5	5	5	5	5	5	5	5	5
1	3	3	4	4	1	7	3	3	3	3	3	3	2	2	2	2	2	2	2	5	5	5	2	2	4	2	2	3	3	3	3	4	4	4	4	4	4	4	5	5	5	5
1	3	3	4	2	1	7	5	3	5	2	2	2	5	2	2	2	2	3	4	4	3	2	2	3	4	2	2	2	2	3	2	2	2	2	3	3	2	3	3	2	2	2
1	3	3	4	2	1	1	5	5	5	2	3	2	2	2	2	5	2	2	5	4	5	2	2	3	4	2	5	2	2	2	2	5	2	2	2	5	2	3	5	2	2	2
1	2	3	4	2	1	7	2	2	2	5	3	2	2	5	5	5	5	2	3	4	2	2	5	5	4	2	2	2	2	2	2	2	2	5	2	2	5	2	5	5	2	2
1	3	3	4	4	1	9	5	5	5	5	5	5	5	4	4	4	4	4	4	4	4	4	4	4	5	5	5	5	5	5	5	5	5	5	5	3	3	3	3	3	3	3
1	4	3	4	4	1	1	4	5	3	2	2	3	3	3	2	4	4	4	4	4	4	3	2	4	3	3	2	2	2	3	4	2	2	2	3	3	4	3	4	4	4	3
1	3	2	3	2	1	1	5	5	2	5	3	3	2	2	5	5	5	2	2	4	3	5	5	5	4	5	2	5	2	2	4	4	2	4	2	2	2	2	3	2	2	2
1	3	3	4	2	1	3	4	2	2	2	2	2	2	2	2	2	2	3	3	3	3	3	3	3	3	3	4	4	4	4	4	4	4	4	5	5	5	5	5	5	5	5
1	3	2	4	4	1	8	3	3	3	3	3	3	3	4	4	4	4	4	4	4	5	5	5	5	5	5	5	5	5	2	2	2	2	3	5	4	2	2	2	2	3	4
1	4	3	4	4	1	1	4	4	4	4	4	4	4	4	4	4	4	2	2	4	2	4	2	2	3	4	4	2	2	4	4	4	2	2	3	4	2	4	4	2	2	2
1	3	3	4	3	1	8	5	2	2	2	2	2	2	2	2	2	2	2	2	4	2	2	2	2	4	2	2	2	2	2	2	2	2	2	2	2	2	2	2	2	2	2
2	3	1	3	3	1	2	5	2	2	2	2	3	3	3	3	3	3	4	4	4	4	4	4	4	5	5	5	5	5	5	5	5	5	5	5	4	4	4	4	3	3	3
1	3	3	4	2	1	1	4	2	2	2	3	2	2	2	2	2	2	2	2	4	2	2	2	2	3	3	4	2	2	2	2	4	3	2	4	2	2	2	2	2	2	4
2	2	1	2	3	1	4	2	4	3	4	3	4	2	3	3	3	2	4	5	4	2	3	3	4	4	2	2	2	4	2	2	2	4	2	4	2	2	2	2	2	4	2
